# Supplementary material for: Different Outcomes of Chicken Infection with UK-Origin H5N1-2020 and H5N8-2020 High-Pathogenicity Avian Influenza Viruses (Clade 2.3.4.4b)
Source: Viruses. 2023 Sep 12;15(9):1909. doi: 10.3390/v15091909 (PMC10537040; doi:10.3390/v15091909)
Supplement: Supplementary file 1 [file viruses-15-01909-s001.zip]

Archive with 1 entries (1 files):
- viruses-2537651-supplementary.pdf
